# Supplementary material for: Synthesis and Receptor Binding Studies of α5 GABAAR Selective Novel Imidazodiazepines Targeted for Psychiatric and Cognitive Disorders
Source: Molecules. 2023 Jun 14;28(12):4771. doi: 10.3390/molecules28124771 (PMC10303271; doi:10.3390/molecules28124771)
Supplement: Supplementary file 1 [file molecules-28-04771-s001.zip]

Archive with 1 entries (1 files):
- molecules-2353316-supplementary.pdf
